# Supplementary material for: Customized Deep Eutectic Solvents as Green Extractants for Ultrasonic-Assisted Enhanced Extraction of Phenolic Antioxidants from Dogbane Leaf-Tea
Source: Foods. 2021 Oct 21;10(11):2527. doi: 10.3390/foods10112527 (PMC8620010; doi:10.3390/foods10112527)
Supplement: Supplementary file 1 [file foods-10-02527-s001.zip]

Archive with 4 entries (4 files):
- Figure S1.pdf
- Figure S2.ppt
- Table S1.pdf
- Table S2.pdf
